# Supplementary material for: MiR-302a Regenerates Human Corneal Endothelial Cells against IFN-γ-Induced Cell Death
Source: Cells. 2022 Dec 22;12(1):36. doi: 10.3390/cells12010036 (PMC9818234; doi:10.3390/cells12010036)
Supplement: Supplementary file 1 [file cells-12-00036-s001.zip]

Archive with 1 entries (1 files):
- cells-2061839-supplementary.pdf
